# Supplementary material for: Effect of integration of poultry manure and vinasse on the abundance and diversity of soil fauna, soil fertility index, and barley (Hordeum aestivum L.) growth in calcareous soils
Source: BMC Plant Biol. 2022 Oct 19;22:492. doi: 10.1186/s12870-022-03881-6 (PMC9580110; doi:10.1186/s12870-022-03881-6)
Supplement: Supplementary file 1 — Supplementary Material 1 [file 12870_2022_3881_MOESM1_ESM.xlsx]

## Sheet: Sheet1
					The main data of the studied experiment
					tre	MBC, mg Kg-1	AP, mg Kg-1	AN, mg Kg-1	AK, mg Kg-1	OM, %	Flag Area, cm-2	straw weight, g pot-1	1000 grain weight,g	Spike weight, g pot-1	1000 grain weight, g	grain weight, g pot-1
					C	2.27796	8.59	26.33	248.16	4.04719	7.92	88.96	41.3	13.95	41.8	5.88
					C	2.11681	8.65	26.58	248.22	4.40855	10	88.75	38.8	13.67	40.9	5.45
					C	2.08545	8.62	26.455	248.19	3.92689	9.25	89.99	51.1	14.44	44.5	5.95
					PM1	3.5598	11.25	31.38	256.32	3.5598	16.5	81.51	46.6	18.09	46.6	9.39
					PM1	3.82483	11.36	31.25	256.35	3.82483	15.75	82.54	49.7	18.67	49.7	10.87
					PM1	3.69232	11.305	31.315	256.335	3.69232	15.744	82.88	49	18.38	49	9.44
					PM2	4.8489	12.54	33.25	255.35	4.8489	27	72.67	36.6	18.06	36.6	7.46
					PM2	5.63113	12.57	33.69	255.96	5.63113	22.4	73.86	49.2	18.08	34.6	6.98
					PM2	5.61686	12.555	33.47	255.655	5.61686	24.69	72.59	32.6	18.07	35.6	6.8
					PM1V1	3.23713	12.25	36.84	268.25	3.23713	15.4	74.45	44.8	19.67	44.8	6.59
					PM1V1	3.15271	12.3	36.95	268.95	1.92129	18	75.03	46.7	20.07	46.7	6.73
					PM1V1	3.06829	12.275	36.895	268.6	3.06829	16.87	76.26	44.1	19.68	44.1	6.67
					PM1V2	3.06829	13.71	35.42	280.25	3.06829	18.75	73.45	13.7	13.72	53.7	10.38
					PM1V2	3.56439	13.99	35.26	280.64	3.56439	13.56	71.2	57.1	13.06	55	9.9
					PM1V2	3.42646	13.85	35.34	280.445	3.42646	16.49	72.49	49.9	13.33	54.9	10.29
					PM2V1	4.70252	13.25	36.68	270.35	4.70252	16.1	71.04	53	16.52	44.1	6.4
					PM2V1	6.18084	13.57	36.88	270.84	6.18084	17.81	66.55	42.7	16.08	42.7	6.39
					PM2V1	5.44168	13.41	36.78	270.595	2.43404	19.2	71.29	44.1	16.54	43.1	6.63
					PM2V2	3.22031	14.36	36.87	274.36	3.22031	16.1	72.26	42.9	18.86	42.8	9.32
					PM2V2	2.08288	14.35	36.52	274.51	2.08288	12.61	71.83	52.1	18.97	42.1	9.62
					PM2V2	2.65159	14.355	36.695	274.435	1.90788	14.85	72.3	30.8	17.72	42.9	9.62

## Sheet: Fig. 1
tre	Flag Area
C	7.92
C	10
C	9.25
PM1	16.5
PM1	15.75
PM1	15.744
PM2	27
PM2	22.4
PM2	24.69
PM1V1	15.4
PM1V1	18
PM1V1	16.87
PM1V2	18.75
PM1V2	13.56
PM1V2	16.49
PM2V1	16.1
PM2V1	17.81
PM2V1	19.2				Fig. 3 Effect of PM alone or co-applied with V on flag leaf area of barley plant. Similar letters indicate no significant variations among treatments.
PM2V2	16.1
PM2V2	12.61
PM2V2	14.85

## Sheet: Fig. 2
	Treatments	Shannon index	Evenness index
	C	0.68c	0.468c
	PM1	0.81ab	0.637a
	PM2	0.87a	0.755a
	PM1V1	0.83ab	0.617ab
	PM1V2	0.95a	0.766a
	PM2V1	0.83ab	0.565ab
	PM2V2	0.86a	0.565ab
						Fig. 2 Effect of PM alone or co-applied with V on biodiversity indices. Similar letters indicate no significant variations among treatments.

## Sheet: Fig. 3
	Correlation between soil organic matter, soil fertility index, microbial biomass carbon, grain yield of barley plants and soil fauna after the P addition alone or in combination

## Sheet: Table 1
Table (1) Selected physicochemical properties of the soil, vinasse (V) and poultry manure (P) used in this study.
Characteristics	Units	Soil	V	PM
pH	-	7.88 ± 0.15 (1:2.5 extract)	4	8.16 ± 0.25 (1:10 extract)
EC	dSm-1	11.30 ± 0.05 (1:5 extract)	42	5.64 ± 0.07 (1:10 extract)
Ca2+	meq L-1	57.40 ±1.25	290	155.0 ±1.90
Mg2+	meq L-1	51.48 ±1.05	183.3	116.6 ± 1.63
O.M.	%	0.85 ± 0.02	7.2	63.4 ± 2.05
CEC	cmol (+) kg-1	10.6 ± 1.20	ND	ND
CaCO3	%	28.0± 1.24	ND	ND
Total N	%	0.098 ± 0.05	3.6	4.20 ± 0.15
Total P	%	0.05 ± 0.01	4	0.68 ± 0.08
Total K		0.05± 0.43	6.8	0.65± 1.12
Bulk density	g cm-3	1.50 ± 0.1	1.06	ND

## Sheet: Table 2
S.	R.	Prostigmata	Mesostigmata	orbatid mites	collembola	others	Total
C	1	1	0	1	1	2	5		Table (2) Effect of poultry manure (PM) and applied with vinasse (V) on number of soil fauna in calcareous soils. Results are expressed as mean ± standard						Results are expressed as mean ± standard deviation of three replicates
C	2	2	0	1	1	1	5
C	3	1	0	1	1	0	3		Treatments	Prostigmata	Mesostigmata	orbatid mites	Collembola	Others	Total
C	4	1	1	0	1	0	3		C	1.25 ± 0.5 g	0.25± 0.50d	0.75± 0.50c	1.00 ± 1.41e	0.75± 0.96b	4.00± 0.82f
PM1	1	3	0	0	1	0	4		PM1	3.25± 2.06 e	0.00± 0.00e	0.25± 0.50e	3.75± 2.06 a	0.25 ± 0.5d	7.50 ± 3.87d
PM1	2	3	0	0	4	0	7		PM2	3.75± 1.50d	1.25± 0.50a	0.50± 1.50d	1.5± 1.71 c	0.50 ± 0.50c	7.50± 3.86d
PM1	3	1	0	1	4	0	6		PM1V1	5.00± 2.71b	0.75 ±0.96c	0.50±1.00d	1.75±2.06 b	0.25±0.50d	8.25±4.04c
PM1	4	6	0	0	6	1	13		PM1V2	8.5± 6.76a	1.00±0.82b	1.75±2.06a	1.25±1.26d	1.25±1.50a	13.75±8.42a
PM2	1	5	3	0	2	1	11		PM2V1	4.50±1.73 c	1.25±1.50a	1.00±1.41b	1.25±1.89d	0.75±0.96b	8.75±1.89 b
PM2	2	2	0	0	0	0	2		PM2V2	3.00± 2.16f	0.25±0.50d	0.75±0.96c	1.25±2.50d	0.50±1.00c	5.75±4.11e
PM2	3	3	0	0	3	1	7
PM2	4	5	2	2	1	0	10
PM1V1	1	7	0	0	3	0	10
PM1V1	2	6	1	0	0	1	8
PM1V1	3	6	0	0	4	0	10
PM1V1	4	1	2	2	0	0	5
PM1V2	1	0	2	1	1	1	5
PM1V2	2	16	1	2	1	2	22
PM1V2	3	11	1	3	2	1	17
PM1V2	4	7	0	1	2	1	11
PM2V1	1	5	2	2	0	1	10
PM2V1	2	5	1	1	4	0	11
PM2V1	3	2	1	1	1	2	7
PM2V1	4	6	1	0	0	0	7
PM2V2	1	2	0	0	2	0	4
PM2V2	2	1	0	0	1	0	2
PM2V2	3	3	0	1	3	2	9
PM2V2	4	6	1	0	0	0	7

## Sheet: Table 3
tre	Spike weight / pot	straw weight / pot	1000 grain weight	grain weight
C	13.95	88.96	41.3	5.88		Table (3) Effect of poultry manure (PM) and applied with vinasse (V) on on growth of barley plants grown in calcareous soils. Results are expressed as mean ± standard deviation of three replicates
C	13.67	88.75	38.8	5.45
C	14.44	89.99	51.1	5.95		Treatments	Spike weight,	1000 grain weight	grain weight g pot-1	straw weight
P1	18.09	81.51	46.6	9.39			g pot-1	g		g pot-1
P1	18.67	82.54	49.7	10.87		C	14.02±0.39 c	35.60± 1.00 e	5.76± 0.27 e	89.23± 0.66 a
P1	18.38	82.88	49	9.44		PM1	18.07±0.01 b	42.40± 1.87 d	7.08± 0.34 d	73.04± 0.71 d
P2	18.06	72.67	36.6	7.46		PM2	18.38± 0.29 b	48.43± 1.63 b	9.90± 0.84 ab	82.31±0.71 b
P2	18.08	73.86	49.2	6.98		PM1V1	19.81± 0.23 a	45.20± 1.35 c	6.66± 0.07 d	75.25± 0.92 c
P2	18.07	72.59	32.6	6.8		PM1V2	13.37± 0.33 d	54.53± 0.72 a	10.19± 0.26 a	72.38± 1.13 de
P1V1	19.67	74.45	44.8	6.59		PM2V1	18.52± 0.69 b	42.60± 0.44 d	9.52± 0.17 b	72.13± 0.26 de
P1V1	20.07	75.03	46.7	6.73		PM2V2	19.38± 0.26 a	53.30± 0.72 a	8.47± 0.14 c	71.63± 0.26 e
P1V1	19.68	76.26	44.1	6.67
P1V2	13.72	73.45	13.7	10.38
P1V2	13.06	71.2	57.1	9.9
P1V2	13.33	72.49	49.9	10.29
P2V1	16.52	71.04	53	6.4
P2V1	16.08	66.55	42.7	6.39
P2V1	16.54	71.29	44.1	6.63
P2V2	18.86	72.26	42.9	9.32
P2V2	18.97	71.83	52.1	9.62
P2V2	17.72	72.3	30.8	9.62

## Sheet: Table 4
tre	MBC	OM	AP	AN	AK		Table (4) Effect of poultry manure (PM) and applied with vinasse (V) on organic matter, soil microbial biomass (MBC) and available of NPK. Results are expressed as mean ± standard deviation of three replicates
C	2.27796	4.04719	8.59	26.33	248.16		Results are expressed as mean ± standard deviation of three replicates.
C	2.11681	4.40855	8.65	26.58	248.22		Treatment	MBC	O.M	K	P	N
C	2.08545	3.92689	8.62	26.455	248.19			mg Kg-1	%	mg Kg-1
P1	3.5598	3.5598	11.25	31.38	256.32		C	2.16±0.10d	1.20 ±0.02e	248.19±0.03g	8.62±0.03g	26.46±0.13e
P1	3.82483	3.82483	11.36	31.25	256.35		PM1	3.15±0.45bc	1.47 ±0.01d	255.34±0.02 f	11.31±0.05f	31.32±0.06d
P1	3.69232	3.69232	11.305	31.315	256.335		PM2	3.69±0.13b	1.70 ±0.02 c	256.66±0.31 e	12.56±0.02d	33.47±0.22c
P2	4.8489	4.8489	12.54	33.25	255.35		PM1V1	3.35±0.08bc	1.53 ±0.04d	268.60±0.16d	12.28±0.03e	36.90±0.05a
P2	5.63113	5.63113	12.57	33.69	255.96		PM1V2	5.37±0.26a	1.77 ±0.03b	280.45±0.14a	13.85±0.14b	35.34±0.08b
P2	5.61686	5.61686	12.555	33.47	255.655		PM2V1	5.44±0.74a	1.77 ±0.01b	270.60±0.15c	13.41±0.16c	36.78±0.10a
P1V1	3.23713	3.23713	12.25	36.84	268.25		PM2V2	2.65±0.57cd	1.98 0.02a	274.44±0.02b	14.36±0.00a	36.70±0.17a
P1V1	3.15271	1.92129	12.3	36.95	268.95		LSD	0.72	0.53	0.37	0.15	0.23
P1V1	3.06829	3.06829	12.275	36.895	268.6
P1V2	3.06829	3.06829	13.71	35.42	280.25
P1V2	3.56439	3.56439	13.99	35.26	280.64
P1V2	3.42646	3.42646	13.85	35.34	280.445
P2V1	4.70252	4.70252	13.25	36.68	270.35
P2V1	6.18084	6.18084	13.57	36.88	270.84
P2V1	5.44168	2.43404	13.41	36.78	270.595
P2V2	3.22031	3.22031	14.36	36.87	274.36
P2V2	2.08288	2.08288	14.35	36.52	274.51
P2V2	2.65159	1.90788	14.355	36.695	274.435
